# Supplementary material for: Divergences in Leaf Economic Traits Among Five Congeneric Tree Species in a Subtropical Forest
Source: Ecol Evol. 2025 Jun 1;15(6):e71511. doi: 10.1002/ece3.71511 (PMC12127140; doi:10.1002/ece3.71511)
Supplement: Supplementary file 1 — Data S1. [file ECE3-15-e71511-s001.xlsx]

## Sheet: data.E&E
number	region	site	genus	species	plant.size	leaf.thickness	leaf.area	leaf.phosphorus	leaf.nitrogen	leaf.carbon	leaf.carbon.to.nitrogen.ratio	specific.leaf.area	leaf.dry.matter.content	trait.PC1	aspect(north)	slope	elevation	rock.bareness	canopy.height
1	NW	SS	Carpinus	polyneura	0.488562	0.104	30.926	0.624	1.649	48.678	29.5197	225.244	0.465	0.666164	-0.994522	19	790	10	18.3
2	NW	SS	Carpinus	pubescens	0.0720899	0.209	5.466	0.525	1.317	42.986	32.6393	121.602	0.477	-1.14901	-0.987688	21	985	8	8
3	NW	SS	Carpinus	rupestris	-0.825448	0.174	3.909	0.541	1.347	48.352	35.8961	105.364	0.526	-1.61458	0.275637	44	985	5	8
4	NW	SS	Carpinus	polyneura	-1.09304	0.084	6.487	0.645	1.655	51.421	31.0701	177.97	0.534	-0.236724	-0.642788	25	985	7	9.3
5	NW	SS	Carpinus	rupestris	-0.289229	0.174	7.3	0.554	1.246	46.882	37.626	170.76	0.469	-1.25629	-0.939693	23	986	6	7
6	NW	SS	Carpinus	rupestris	-0.65197	0.172	3.839	0.513	1.083	49.281	45.5042	165.832	0.465	-2.18839	-0.573576	17	986	6	8.5
7	NW	SS	Carpinus	polyneura	-0.135107	0.164	10.761	0.621	1.658	51.309	30.9463	204.387	0.493	-0.25281	0.681998	47	984	5	9
8	NW	SS	Carpinus	polyneura	-0.379592	0.245	8.718	0.623	1.673	49.739	29.7304	120.074	0.556	-0.894854	-0.358368	50	980	5	6.5
9	NW	SS	Carpinus	pubescens	-0.437592	0.146	3.338	0.529	1.164	44.899	38.573	113.925	0.549	-1.77191	-0.956305	36	980	5	8.5
10	NW	SS	Carpinus	polyneura	-0.526916	0.208	9.228	0.613	1.501	54.094	36.0386	135.407	0.567	-1.51435	0.358368	38	975	4	6
11	NW	SS	Carpinus	pubescens	-0.186308	0.182	5.094	0.584	1.154	47.754	41.3813	131.628	0.536	-1.93518	0.0697565	43	971	10	7.2
12	NW	SS	Carpinus	pubescens	0.510695	0.178	5.465	0.63	1.455	48.725	33.488	124.205	0.549	-1.1077	0.48481	34	969	10	7.9
13	NW	SS	Carpinus	pubescens	-0.228836	0.182	4.3	0.618	1.338	47.16	35.2466	159.851	0.484	-1.03712	-0.190809	46	955	10	10
14	NW	SS	Carpinus	pubescens	0.145492	0.201	5.223	0.587	1.848	48.542	26.2673	159.969	0.482	-0.111738	0.819152	37	952	10	14
15	NW	SS	Carpinus	pubescens	0.245567	0.15	4.602	0.561	2.918	44.632	30.0182	209.658	0.449	1.40195	0.920505	42	945	10	13.2
16	NW	SS	Carpinus	tschonoskii	0.110665	0.186	21.967	0.613	1.588	53.555	33.7248	153.831	0.428	-0.58434	0.984808	29	945	9	18
17	NW	SS	Carpinus	pubescens	-0.247152	0.139	4.832	0.579	1.291	43.813	33.9373	198.033	0.502	-0.658805	0.981627	55	943	10	9
18	NW	SS	Carpinus	pubescens	-1.02831	0.14	5.626	0.585	1.229	47.145	38.3605	186.6	0.474	-1.11888	0.809017	51	915	9	11
19	NW	SS	Carpinus	pubescens	0.506811	0.147	5.031	0.671	1.67	44.345	26.5539	147.321	0.525	0.0914226	0.809017	26	913	4	13
20	NW	SS	Carpinus	polyneura	0.536849	0.142	8.625	0.687	2.077	45.698	22.0019	230	0.477	1.34147	0.681998	38	878	8	12
21	NW	SS	Carpinus	pubescens	1.77913	0.171	6.252	0.576	1.597	44.112	27.6218	156.105	0.454	-0.133009	0.615661	33	877	6	14
22	NW	SS	Carpinus	pubescens	0.360458	0.151	6.763	0.603	1.443	41.961	29.079	174.981	0.456	-0.0716471	0.956305	55	875	4	13
23	NW	SS	Carpinus	rupestris	-0.722007	0.167	3.232	0.761	1.579	50.377	31.9044	162.412	0.467	-0.314698	0.978148	42	872	5	12
24	NW	SS	Carpinus	polyneura	0.585588	0.103	7.135	0.624	1.705	54.724	32.0962	150.053	0.557	-0.669319	0.951057	42	863	7	18
25	NW	SS	Carpinus	pubescens	0.906389	0.145	5.75	0.746	1.694	47.788	28.2102	154.987	0.462	0.213574	0.838671	49	860	9	16.5
26	NW	SS	Carpinus	tsaiana	-1.43164	0.17	10.997	0.54	1.297	50.166	38.6785	175.484	0.469	-1.3474	0.390731	38	859	8	19
27	NW	SS	Carpinus	rupestris	1.1315	0.188	5.82	0.756	1.605	48.644	30.3078	167.723	0.458	-0.098703	0.992546	26	857	5	9.5
28	NW	SS	Carpinus	pubescens	0.243489	0.184	8.735	0.83	1.349	49.843	36.9481	183.701	0.416	-0.440719	0.788011	55	840	10	17
29	NW	SS	Carpinus	polyneura	0.856611	0.124	28.983	0.659	1.803	46.22	25.6351	284.426	0.431	1.50313	0.997564	39	814	3	13
30	NW	SS	Carpinus	polyneura	1.95778	0.143	25.044	0.865	1.928	48.727	25.2733	264.736	0.442	1.77724	0.961262	38	803	1	13.5
31	NW	SS	Carpinus	polyneura	-1.47222	0.081	21.554	0.768	1.59	46.626	29.3245	350.472	0.436	1.57328	0.978148	46	800	7	12
32	NW	DD	Carpinus	pubescens	0.214183	0.199	3.473	0.577	1.316	47.098	35.7888	132.305	0.497	-1.40752	0.350207	25	979	10	8
33	NW	DD	Carpinus	polyneura	-1.37748	0.206	10.65	0.594	1.763	51.089	28.9784	224.447	0.569	-0.271959	-0.987688	30	972	6	8.6
34	NW	DD	Carpinus	polyneura	-1.13303	0.186	7.328	0.533	1.355	48.411	35.7277	163.754	0.458	-1.1896	-0.984808	35	975	4	9
35	NW	DD	Carpinus	pubescens	0.00885141	0.15	3.922	0.502	1.325	46.264	34.9162	164.444	0.492	-1.15742	-0.994522	62	963	9	7.3
36	NW	DD	Carpinus	rupestris	-0.445745	0.27	4.107	0.464	1.159	48.747	42.0595	128.948	0.492	-2.51917	-0.994522	61	963	8	5.1
37	NW	DD	Carpinus	polyneura	-1.38574	0.12	9.219	0.53	1.341	49.955	37.2521	232.509	0.497	-0.895424	-0.990268	59	977	9	7.8
38	NW	DD	Carpinus	polyneura	-1.04087	0.141	8.554	0.558	1.365	47.257	34.6205	197.78	0.527	-0.818395	-0.994522	58	975	5	6.3
39	NW	DD	Carpinus	polyneura	1.36796	0.199	8.82	0.653	1.445	50.642	35.0464	155.83	0.506	-1.0241	-0.997564	60	970	6	8.4
40	NW	DD	Carpinus	polyneura	-0.596433	0.176	12.553	0.66	1.583	48.136	30.4081	172.431	0.529	-0.288872	-0.99863	52	974	6	8.4
41	NW	DD	Carpinus	polyneura	-0.737478	0.159	7.507	0.488	1.279	48.945	38.2682	173.172	0.534	-1.57682	-0.999848	48	972	2	7
42	NW	DD	Carpinus	polyneura	-0.323016	0.133	7.161	0.564	1.465	48.152	32.8683	223.781	0.513	-0.483756	-0.997564	43	962	2	8
43	NW	DD	Carpinus	rupestris	-0.624913	0.178	8.484	0.514	1.389	50.212	36.1497	145.274	0.567	-1.56436	-0.99863	45	960	3	9
44	NW	DD	Carpinus	pubescens	-0.614818	0.125	3.528	0.514	1.072	44.277	41.3032	152.397	0.5	-1.69781	-1	40	959	3	9
45	NW	DD	Carpinus	polyneura	-0.0863682	0.22	9.304	0.577	1.533	51.536	33.6177	143.433	0.508	-1.17821	-0.996195	55	951	8	7
46	NW	DD	Carpinus	pubescens	-0.494032	0.206	4.069	0.566	1.225	45.328	37.0024	128.157	0.519	-1.59891	-0.992546	26	942	7	9.3
47	NW	DD	Carpinus	pubescens	-1.279	0.174	4.079	0.59	1.357	50.687	37.3522	162.187	0.481	-1.33402	-0.99863	43	940	9	13.5
48	NW	DD	Carpinus	rupestris	-0.7167	0.175	5.093	0.606	1.455	46.849	32.1986	151.577	0.47	-0.710182	-0.999391	38	939	7	8.5
49	NW	DD	Carpinus	pubescens	0.0575902	0.117	5.248	0.657	1.468	43.514	29.6417	157.835	0.455	-0.019414	-0.951057	24.5	903	8	16
50	NW	DD	Carpinus	polyneura	-0.959694	0.238	27.521	0.585	1.662	48.236	29.0229	213.507	0.439	0.146063	-0.956305	21	984	10	8
51	NW	DD	Carpinus	pubescens	0.217991	0.112	6.431	0.586	1.326	48.241	36.3808	153.119	0.477	-0.994971	-0.990268	21.5	890	3	7.8
52	NW	DD	Carpinus	rupestris	-0.292074	0.145	4.696	0.567	1.29	47.645	36.9341	169.531	0.434	-1.06015	-0.99863	35	889	10	11
53	NW	DD	Carpinus	pubescens	-0.425418	0.131	4.511	0.492	1.2	44.218	36.8483	156.36	0.431	-1.17973	-0.99863	60	887	9	9.5
54	NW	DD	Carpinus	tschonoskii	-1.40749	0.155	12.35	0.522	1.307	48.794	37.3328	163.902	0.427	-1.12714	-0.990268	12	876	2	9
55	NW	DD	Carpinus	tschonoskii	0.455158	0.217	19.29	0.618	1.275	46.547	36.5075	141.578	0.458	-1.02315	-0.97437	28	876	7	9.1
56	NW	DD	Carpinus	pubescens	-0.835024	0.176	7.058	0.546	1.476	45.311	30.6985	150.17	0.425	-0.546138	-0.97437	28	876.5	7	9.1
57	NW	DD	Carpinus	pubescens	-1.33648	0.208	19.567	0.565	1.164	47.348	40.677	135.334	0.467	-1.56925	-0.961262	25	873	2	7.5
58	NW	DD	Carpinus	pubescens	-0.1955	0.121	2.302	0.617	1.272	48.664	38.2579	168.645	0.415	-1.02322	-0.945519	58	846	9	9.4
59	NW	DD	Carpinus	pubescens	-1.03504	0.14	14.698	0.511	1.258	45.633	36.2742	159.674	0.453	-0.976085	-0.945519	60	846	10	7.2
60	NW	DD	Carpinus	pubescens	-0.526396	0.113	4.341	0.572	1.246	44.799	35.9543	179.38	0.436	-0.767763	-0.956305	62	846	10	10.5
61	NW	DD	Carpinus	polyneura	-1.42199	0.104	3.597	0.592	1.343	46.403	34.5517	202.079	0.441	-0.496687	-0.996195	63	845	6	7.5
62	NW	DD	Carpinus	pubescens	-0.759679	0.114	5.287	0.579	1.344	45.121	33.5722	211.058	0.424	-0.332871	-0.951057	43	840	10	8
63	NW	DD	Carpinus	polyneura	0.296249	0.219	17.068	0.752	1.433	46.035	32.1249	157.599	0.478	-0.266054	-0.984808	44	839	1	7.8
64	NW	DD	Carpinus	polyneura	-0.982867	0.186	17.385	0.568	1.289	49.461	38.3716	261.966	0.411	-0.664058	-0.984808	34	838	1	7.8
65	NW	DD	Carpinus	pubescens	-0.89833	0.122	4.52	0.568	1.308	43.584	33.3211	182.996	0.438	-0.506853	-0.984808	34	838	1	8
66	NW	DD	Carpinus	polyneura	-1.31765	0.097	28.38	0.684	1.6	47.589	29.7431	266.729	0.392	1.1016	-0.961262	48	830	10	10
67	NW	DD	Carpinus	tschonoskii	-0.796448	0.139	23.758	0.752	1.5	44.372	29.5813	234.995	0.399	0.930768	-0.75471	33	830	9	12
68	NW	DD	Carpinus	polyneura	-0.0114074	0.133	30.203	0.735	1.506	47.198	31.34	247.769	0.438	0.775955	-0.891007	36	820	9	11
69	NW	DD	Carpinus	polyneura	-0.949531	0.109	33.948	0.626	1.535	45.452	29.6104	310.879	0.42	1.2102	-0.956305	22	810	8	5.8
70	NW	DD	Carpinus	polyneura	-0.374149	0.089	24.611	0.662	1.721	48.41	28.129	242.952	0.442	0.989837	-0.996195	27	790	6	10.5
71	NW	DD	Carpinus	polyneura	0.957522	0.146	35.943	0.864	1.52	44.843	29.502	176.972	0.413	1.10264	-0.97437	23	780	6	9.6
72	NW	LQ	Carpinus	polyneura	-0.585435	0.097	17.664	0.685	1.933	48.632	25.1588	264.629	0.473	1.32735	-0.906308	19	984	9	10
73	NW	LQ	Carpinus	rupestris	-1.15	0.111	10.19	0.651	1.924	45.254	23.5208	271.011	0.523	1.2407	-0.390731	36	987	6	11
74	NW	LQ	Carpinus	polyneura	-0.143328	0.128	20.985	0.735	2.039	44.395	21.7729	237.656	0.477	1.79101	-0.788011	43	981	10	11.5
75	NW	LQ	Carpinus	polyneura	1.9772	0.104	16.251	0.667	1.864	46.643	25.0231	204.201	0.547	0.837439	-0.777146	21	978	10	11.5
76	NW	LQ	Carpinus	polyneura	1.95545	0.199	16.8	0.771	1.99	45.95	23.0905	153.145	0.56	0.810635	-0.956305	38	980	10	12
77	NW	LQ	Carpinus	tschonoskii	-1.22461	0.211	18.207	0.686	1.766	45.333	25.6699	107.006	0.504	0.132476	-0.292372	36	982	10	9
78	NW	LQ	Carpinus	polyneura	-0.254019	0.142	20.339	0.713	2.048	42.688	20.8438	269.927	0.429	2.07282	-0.992546	24	978	10	9.5
79	NW	LQ	Carpinus	polyneura	1.66701	0.267	30.314	0.661	1.832	45.522	24.8483	153.178	0.596	0.250965	-0.961262	45	971	10	9.3
80	NW	LQ	Carpinus	polyneura	-0.756314	0.105	14.053	0.746	1.918	45.833	23.8962	243.131	0.497	1.42051	-0.961262	45	975	10	9.3
81	NW	LQ	Carpinus	tschonoskii	-0.749064	0.184	15.504	0.678	1.791	44.66	24.9358	147.587	0.452	0.544844	-0.848048	25	975	10	7
82	NW	LQ	Carpinus	pubescens	-0.231749	0.189	4.626	0.557	1.65	44.828	27.1685	111.336	0.521	-0.552232	-0.961262	43	976	9	9.3
83	NW	LQ	Carpinus	pubescens	0.959396	0.234	9.972	0.564	1.578	45.464	28.8112	118.785	0.464	-0.641498	0.309017	36	973	9	8.3
84	NW	LQ	Carpinus	pubescens	0.60876	0.214	8.894	0.534	1.689	45.465	26.9183	114.245	0.479	-0.481356	-0.882948	48	976	5	8.5
85	NW	LQ	Carpinus	pubescens	-0.726863	0.181	8.135	0.535	1.687	45.383	26.9016	132.816	0.463	-0.266956	-0.965926	40	976	5	8.5
86	NW	LQ	Carpinus	pubescens	-0.0525808	0.149	4.581	0.568	1.566	43.773	27.9521	168.11	0.506	-0.200435	-0.965926	54	973	9	7.5
87	NW	LQ	Carpinus	tschonoskii	-1.36451	0.095	11.192	0.582	1.838	44.978	24.4712	227.249	0.524	0.81113	-0.731354	47	970	10	7.3
88	NW	LQ	Carpinus	pubescens	-0.16702	0.202	10.902	0.561	1.71	45.528	26.6246	116.661	0.3	0.0692576	-0.913545	47	970	10	7.3
89	NW	LQ	Carpinus	pubescens	-0.714423	0.187	14.857	0.617	1.615	44.123	27.3207	146.23	0.442	0.0843511	-0.777146	52	971	10	7.3
90	NW	LQ	Carpinus	polyneura	-1.11233	0.143	26.192	0.547	1.76	44.577	25.3278	238.326	0.463	0.904972	-0.990268	36	960	9	6.8
91	NW	LQ	Carpinus	pubescens	0.0571386	0.277	6.705	0.559	1.598	47.329	29.6176	98.675	0.506	-1.14173	-0.994522	38	961	10	7.5
92	NW	LQ	Carpinus	pubescens	0.903859	0.141	6.274	0.597	1.628	44.572	27.3784	153.211	0.492	-0.0504157	-0.990268	51	959	9	8.5
93	NW	LQ	Carpinus	pubescens	0.622289	0.183	8.368	0.625	1.478	45.81	30.9946	123.422	0.472	-0.617898	-0.994522	42	955	9	8.4
94	NW	LQ	Carpinus	tsaiana	-0.606597	0.209	16.541	0.612	1.526	45.224	29.6356	126.946	0.452	-0.363979	-0.798636	49	954	9	8.8
95	NW	LQ	Carpinus	polyneura	-1.34082	0.104	8.856	0.516	1.73	45.537	26.322	226.786	0.538	0.299917	-0.469472	53	955	10	8.8
96	NW	LQ	Carpinus	rupestris	0.00347588	0.151	5.656	0.531	1.618	44.718	27.6378	148.842	0.492	-0.300031	-0.62932	43	949	10	7
97	NW	LQ	Carpinus	pubescens	0.323238	0.223	9.042	0.522	1.456	45.187	31.035	126.285	0.45	-0.912849	-0.669131	52	949	10	7.5
98	NW	LQ	Carpinus	tschonoskii	-0.871273	0.126	26.148	0.936	1.918	43.345	22.5991	283.601	0.371	2.64777	-0.987688	19	910	2	15.5
99	NW	LQ	Carpinus	polyneura	2.34823	0.131	34.36	0.687	1.824	44.877	24.6036	230.218	0.466	1.4739	-0.99863	23	893	9	13.5
100	NW	LQ	Carpinus	polyneura	0.217471	0.132	35.725	0.746	1.612	45.283	28.0912	172.654	0.449	0.943315	-0.920505	36	897	6	14
101	NW	LQ	Carpinus	rupestris	0.594712	0.175	4.47	0.622	1.409	43.859	31.1278	152.821	0.54	-0.667734	-0.920505	45	895	10	14.5
102	NW	LQ	Carpinus	tschonoskii	0.526234	0.152	26.23	0.733	1.563	44.113	28.2233	197.714	0.421	0.838987	-0.93358	50	887	9	15.8
103	NW	LQ	Carpinus	polyneura	-1.32826	0.108	35.787	0.759	1.927	44.229	22.9523	328.321	0.453	2.45579	-0.848048	16	916	1	17
104	NW	LQ	Carpinus	tschonoskii	2.74955	0.174	21.162	0.849	1.805	45.893	25.4255	150.085	0.475	0.969259	-0.992546	42	907	10	20.5
105	NW	LQ	Carpinus	tsaiana	3.65964	0.18	34.307	0.703	1.554	44.959	28.9311	151.734	0.444	0.47901	-0.999391	63	902	10	18
106	NW	LQ	Carpinus	pubescens	1.12368	0.182	5.453	0.666	1.637	43.787	26.7483	145.607	0.5	-0.00418028	-0.898794	33	891	5	16
107	NW	LQ	Carpinus	tsaiana	0.0557158	0.118	42.984	0.947	1.849	44.018	23.8064	267.12	0.403	2.68655	-0.961262	28	887	4	12
108	NW	LQ	Carpinus	tsaiana	3.75129	0.143	34.075	0.789	1.605	44.189	27.5321	202.326	0.426	1.23591	-0.848048	46	889	9	15
109	NW	LQ	Carpinus	polyneura	-0.542319	0.103	20.378	0.674	1.779	43.185	24.2749	261.76	0.469	1.46535	-0.99863	29	890	7	15.8
110	NW	LQ	Carpinus	polyneura	1.20149	0.163	39.583	0.868	1.998	44.83	22.4374	242.84	0.437	2.32519	-0.798636	20	894	4	12.5
111	NW	LQ	Carpinus	pubescens	-0.731199	0.079	4.856	0.677	1.405	43.382	30.8769	192.317	0.473	0.124824	-0.956305	23	892	4	13.5
112	NW	LQ	Carpinus	rupestris	-0.266056	0.142	5.695	0.6	1.559	44.866	28.7787	186.721	0.538	-0.172413	0.601815	35	985	9	7.5
113	NW	LQ	Carpinus	polyneura	-0.78913	0.103	10.12	0.634	1.735	45.096	25.9919	228.701	0.548	0.633742	0.99863	52	981	9	9.3
114	NW	LQ	Carpinus	pubescens	-0.58103	0.169	8.438	0.61	1.663	44.408	26.7035	151.899	0.438	0.119504	0.809017	54	981	9	8.2
115	NW	LQ	Carpinus	pubescens	0.04361	0.187	9.031	0.562	1.485	45.188	30.4296	141.885	0.475	-0.616017	-0.422618	46	980	10	11.5
116	NW	LQ	Carpinus	pubescens	0.409717	0.126	5.854	0.569	1.492	43.906	29.4276	185.841	0.483	-0.14981	-0.642788	56	978	10	9
117	NW	LQ	Carpinus	pubescens	-0.0563975	0.129	5.895	0.529	1.359	43.356	31.9029	161.286	0.525	-0.717989	-0.857167	42	982	9	8.1
118	NW	GJ	Carpinus	pubescens	-0.613327	0.194	7.741	0.654	1.354	44.521	32.8811	158.79	0.458	-0.598332	0.829038	35	767	9	9.5
119	NW	GJ	Carpinus	pubescens	-1.5541	0.149	19.693	0.728	1.893	43.458	22.9572	194.499	0.448	1.35846	0.48481	29	769	9	11.5
120	NW	GJ	Carpinus	polyneura	-0.184365	0.161	43.889	0.682	1.668	44.18	26.4868	202.939	0.495	1.10437	0.615661	14	773	6	10.5
121	NW	GJ	Carpinus	polyneura	-0.496877	0.135	27.872	0.707	1.946	44.488	22.8613	291.955	0.441	1.97727	0.669131	34	775	7	12
122	NW	GJ	Carpinus	polyneura	2.17812	0.099	17.315	0.651	1.456	44.308	30.4313	220.339	0.524	0.290919	0.374607	41	770	8	12
123	NW	GJ	Carpinus	polyneura	0.826572	0.104	18.892	0.741	1.796	43.946	24.4688	226.116	0.521	1.29393	0.981627	48	785	10	13
124	NW	GJ	Carpinus	polyneura	2.59796	0.095	15.563	0.749	1.799	42.665	23.716	255.76	0.481	1.60512	0.669131	39	791	8	14
125	NW	GJ	Carpinus	pubescens	1.0763	0.177	19.508	0.662	1.601	44.382	27.7214	166.38	0.427	0.376145	0.62932	40	802	5	17
126	NW	GJ	Carpinus	polyneura	0.0393417	0.096	32.394	0.647	1.62	44.301	27.3463	289.06	0.45	1.39572	0.819152	41	807	6	14
127	NW	GJ	Carpinus	polyneura	-1.33746	0.107	26.142	0.554	1.75	44.229	25.2737	209.025	0.708	0.41355	0.882948	40	829	10	13
128	NW	GJ	Carpinus	tschonoskii	0.571156	0.166	52.319	0.606	1.443	44.339	30.727	391.609	0.434	1.5374	0.731354	43	828	10	13
129	NW	GJ	Carpinus	polyneura	-0.846158	0.141	23.274	0.462	1.501	44.687	29.7715	212.096	0.469	-0.0274083	0.838671	33	839	7	15
130	NW	GJ	Carpinus	polyneura	2.13333	0.177	18.849	0.544	1.616	45.701	28.2803	174.528	0.489	-0.0768563	0.681998	40	862	9	16
131	NW	GJ	Carpinus	pubescens	1.11359	0.119	6.241	0.676	1.5	43.884	29.256	185.193	0.478	0.154948	0.731354	37	879	9	16
132	NW	GJ	Carpinus	polyneura	1.78922	0.124	19.389	0.649	1.689	43.698	25.8721	192.925	0.464	0.800108	0.438371	41	891	6	14
133	NW	GJ	Carpinus	tschonoskii	3.02775	0.195	26.725	0.606	1.426	44.468	31.1837	133.658	0.441	-0.261871	0.406737	30	895	8	14
134	NW	GJ	Carpinus	polyneura	-0.809909	0.106	14.243	0.64	1.599	43.706	27.3333	250.757	0.525	0.694848	0.422618	26	906	10	15
135	NW	GJ	Carpinus	tschonoskii	2.52546	0.17	17.921	0.654	1.609	44.123	27.4226	146.593	0.401	0.353045	-0.515038	17	900	10	16
136	NW	GJ	Carpinus	polyneura	1.27968	0.121	14.522	0.714	1.836	43.805	23.8589	215.78	0.489	1.20217	0.743145	30	899	10	14.3
137	NW	GJ	Carpinus	pubescens	0.385641	0.121	6.806	0.572	1.405	44.48	31.6584	149.747	0.505	-0.574911	-0.829038	16	899	10	16
138	NW	GJ	Carpinus	tschonoskii	0.723268	0.163	35.481	0.784	1.735	44.447	25.6179	163.733	0.472	1.16271	-0.0348995	36	898	9	14.3
139	NW	GJ	Carpinus	polyneura	-0.332208	0.147	11.962	0.567	1.408	43.906	31.1832	248.174	0.635	-0.334565	-1.83691e-16	58	928	9	5.8
140	NW	GJ	Carpinus	polyneura	0.826189	0.142	10.878	0.584	1.502	45.683	30.4148	166.33	0.588	-0.50848	0.939693	60	939	10	10
141	NW	GJ	Carpinus	rupestris	0.657499	0.153	3.709	0.552	1.386	44.525	32.1248	146.312	0.498	-0.833389	0.390731	57	940	9	9
142	NW	GJ	Carpinus	polyneura	-0.582905	0.136	9.096	0.569	1.643	46.18	28.1071	183.943	0.535	-0.0978267	0.529919	70	955	9	6.3
143	NW	GJ	Carpinus	polyneura	-0.472282	0.162	7.609	0.519	1.549	45.945	29.6611	144.246	0.564	-0.749846	0.707107	65	967	10	5.6
144	NW	GJ	Carpinus	polyneura	-0.396035	0.168	5.95	0.636	1.655	47.605	28.7644	123.829	0.704	-0.812941	0.390731	45	977	9	8.4
145	NW	GJ	Carpinus	tschonoskii	0.0149941	0.226	18.926	0.546	1.167	46.211	39.5981	95.489	0.527	-1.86464	0.325568	38	979	9	8.4
146	NW	GJ	Carpinus	polyneura	-0.230327	0.145	8.304	0.564	1.715	46.034	26.842	117.537	0.543	-0.308765	0.469472	41	980	8	8.4
147	NW	GJ	Carpinus	rupestris	-1.10365	0.167	6.221	0.583	1.317	46.508	35.3136	138.862	0.68	-1.52533	0.819152	38	986	10	6.5
148	NW	GJ	Carpinus	rupestris	-0.794506	0.175	4.67	0.627	1.228	46.211	37.6311	153.871	0.556	-1.38094	0.374607	36	999	9	4.1
149	NW	GJ	Carpinus	pubescens	-0.811468	0.138	3.776	0.655	1.258	44.115	35.0676	129.537	0.532	-0.989622	0.809017	43	994	10	3
150	NW	JL	Carpinus	tsaiana	1.4261	0.187	31.259	0.75	1.635	44.207	27.0379	167.895	0.461	0.78662	-0.241922	37	835	8	14
151	NW	JL	Carpinus	tschonoskii	0.300585	0.137	34.873	0.804	1.746	44.239	25.3373	217.007	0.363	1.78411	-0.406737	25	830	5	15
152	NW	JL	Carpinus	tschonoskii	-0.635077	0.132	31.278	0.839	1.904	44.065	23.1434	232.119	0.427	2.06795	-0.681998	46	826	10	10
153	NW	JL	Carpinus	tschonoskii	-0.608019	0.155	28.052	0.754	1.755	42.481	24.2057	234.255	0.406	1.63679	-0.515038	42	827	7	12
154	NW	JL	Carpinus	tschonoskii	-1.05148	0.153	39.436	0.791	1.72	44.986	26.1547	228.218	0.421	1.60611	-0.615661	25	826	10	16
155	NW	JL	Carpinus	tsaiana	3.94586	0.199	22.477	0.708	1.574	43.281	27.4975	171.145	0.397	0.583762	-0.75471	54	829	9	12.5
156	NW	JL	Carpinus	pubescens	0.847419	0.143	8.32	0.511	1.37	44.488	32.473	184.889	0.437	-0.549432	-0.87462	60	852	8	10.5
157	NW	JL	Carpinus	pubescens	0.618404	0.111	4.823	0.682	1.59	43.51	27.3648	203.074	0.478	0.48027	-0.207912	39	580	6	11
158	NW	JL	Carpinus	pubescens	1.66844	0.119	3.858	0.608	1.503	43.787	29.1331	178.611	0.444	0.00845045	-0.406737	48	850	8	13
159	NW	JL	Carpinus	tschonoskii	1.29029	0.178	29.537	0.555	1.431	43.36	30.3005	205.689	0.32	0.409913	-0.515038	49	865	5	9.3
160	NW	JL	Carpinus	polyneura	-0.518627	0.12	31.897	0.619	1.675	44.297	26.446	270.772	0.416	1.34531	-0.743145	48	864	4	8.5
161	NW	JL	Carpinus	pubescens	0.396256	0.107	6.064	0.605	1.407	41.948	29.8138	226.269	0.434	0.256623	-0.743145	48	864	4	10
162	NW	JL	Carpinus	polyneura	0.76146	0.093	13.518	0.663	1.809	44.894	24.817	264.023	0.496	1.22285	-0.75471	46	866	4	10
163	NW	JL	Carpinus	pubescens	0.748902	0.184	23.461	0.643	1.422	44.632	31.3868	137.844	0.478	-0.280816	-0.469472	48	850	9	11
164	NW	JL	Carpinus	tsaiana	0.130089	0.185	15.412	0.593	1.35	46.093	34.143	143.057	0.464	-0.807987	-0.544639	49	847	4	10.5
165	NW	JL	Carpinus	polyneura	-0.101252	0.086	11.976	0.638	1.772	44.078	24.8747	259.502	0.532	1.0596	-0.766044	61	846	3	9
166	NW	JL	Carpinus	polyneura	-0.802659	0.126	31.583	0.613	1.533	43.646	28.471	303.683	0.421	1.19809	-0.743145	50	855	2	11.6
167	NW	JL	Carpinus	polyneura	-0.247672	0.125	39.545	0.632	1.648	43.887	26.6305	193.563	0.51	0.935307	-0.882948	42	848	6	14
168	NW	JL	Carpinus	polyneura	0.0137073	0.102	12.461	0.672	1.672	44.52	26.6268	205.627	0.557	0.563964	0.406737	61	870	10	8
169	NW	JL	Carpinus	polyneura	-0.704662	0.141	5.934	0.611	1.623	47.298	29.1423	141.118	0.602	-0.54173	-0.970296	63	909	5	4.5
170	NW	JL	Carpinus	pubescens	-0.788227	0.119	3.614	0.592	1.269	44.376	34.9693	185.333	0.478	-0.708024	-0.945519	50	902	5	6.3
171	NW	JL	Carpinus	polyneura	-0.747641	0.161	6.822	0.652	1.738	46.78	26.916	165.985	0.607	-0.107625	-0.999391	59	902	5	6.3
172	NW	JL	Carpinus	pubescens	-0.795929	0.186	3.253	0.548	1.335	45.738	34.2607	112.756	0.555	-1.4671	-0.965926	63	903	6	5.9
173	NW	JL	Carpinus	pubescens	-0.0662764	0.206	12.519	0.513	1.176	44.756	38.0578	105.779	0.477	-1.67448	-0.965926	67	903	7	5.9
174	NW	JL	Carpinus	rupestris	-0.0718685	0.1	4.144	0.742	1.371	44.671	32.5828	187.088	0.466	-0.0152077	-0.965926	71	902	10	6.1
175	NW	JL	Carpinus	rupestris	-0.555396	0.148	8.154	0.678	1.457	46.581	31.9705	139.623	0.575	-0.639911	-0.707107	52	900	10	4.8
176	NW	JL	Carpinus	rupestris	-0.632683	0.125	2.905	0.786	1.444	44.875	31.0769	165.527	0.47	0.0388177	-0.882948	58	896	10	8.8
177	NW	JL	Carpinus	polyneura	-0.335574	0.12	6.891	0.652	1.56	47.033	30.1494	180.629	0.561	-0.216264	0.258819	55	888	7	7.3
178	NW	JL	Carpinus	rupestris	-0.751978	0.139	3.944	0.6	1.414	45.131	31.9173	174.9	0.478	-0.487244	0.469472	54	887	9	5.2
179	NW	JL	Carpinus	tschonoskii	-0.487753	0.093	11.569	0.748	1.564	45.951	29.3804	238.782	0.524	0.619121	-0.956305	47	886	10	9.7
180	NW	JL	Carpinus	polyneura	-0.369881	0.124	7.952	0.692	1.55	45.949	29.6445	162.951	0.624	-0.255605	-0.190809	54	883	10	8.5
181	NW	JL	Carpinus	rupestris	0.606367	0.109	6.654	0.658	1.433	44.245	30.8758	174.646	0.509	-0.145976	-0.891007	47	876	8	10
182	NW	JL	Carpinus	polyneura	-0.590155	0.097	15.012	0.686	1.565	44.108	28.184	240.577	0.474	0.794492	-0.707107	46	877	8	10
183	NW	JL	Carpinus	polyneura	-0.776121	0.122	8.079	0.607	1.597	44.007	27.556	192.816	0.556	0.0983705	-0.707107	10	878	8	10
184	NW	JL	Carpinus	rupestris	-0.193558	0.097	13.657	0.734	1.704	45.144	26.493	217.815	0.527	0.875956	0.422618	52	873	9	8.3
185	NW	WA	Carpinus	polyneura	-1.40555	0.137	19.056	0.666	1.973	44.596	22.6031	265.404	0.476	1.5633	0.999391	25	830	2	16
186	NW	WA	Carpinus	polyneura	-0.963059	0.117	20.915	0.842	1.598	42.819	26.7954	216.661	0.451	1.31711	0.99863	11	810	6	12
187	NW	WA	Carpinus	tsaiana	-0.427812	0.157	32.584	0.784	1.605	43.266	26.957	210.343	0.411	1.2966	0.992546	10	810	3	8.2
188	NW	WA	Carpinus	polyneura	-1.21958	0.112	25.672	0.721	1.774	43.528	24.5366	236.173	0.482	1.46185	0.999848	23	820	5	19
189	NW	WA	Carpinus	pubescens	0.175011	0.155	5.155	0.661	1.618	43.023	26.5902	176.541	0.432	0.36896	0.951057	37	860	3	11
190	NW	WA	Carpinus	tschonoskii	-0.335054	0.102	27.793	0.784	1.54	43.579	28.2981	247.562	0.418	1.37454	0.996195	11	810	5	18
191	SE	JA	Carpinus	polyneura	-0.040407	0.147	36.596	0.751	1.858	44.741	24.0802	188.445	0.424	1.58211	-0.994522	13	632	5	8.7
192	SE	JA	Carpinus	polyneura	-0.345669	0.165	44.036	0.64	1.447	43.895	30.3352	218.324	0.384	0.831133	-0.984808	63	641	10	13
193	SE	JA	Carpinus	polyneura	1.02711	0.14	45.4	0.694	1.626	43.718	26.8868	286.586	0.418	1.7154	-0.97437	68	661	7	10
194	SE	JA	Carpinus	tsaiana	-0.508531	0.175	17.264	0.598	1.587	44.614	28.1122	173.682	0.443	0.144347	-0.999848	64	693	10	13
195	SE	JA	Carpinus	rupestris	-0.487233	0.125	5.578	0.611	1.475	43.333	29.3783	207.747	0.428	0.168008	-0.999848	64	691	10	10
196	SE	JA	Carpinus	rupestris	0.943474	0.14	5.654	0.552	1.524	43.914	28.815	170.045	0.475	-0.221764	-0.999391	70	705	10	12
197	SE	JA	Carpinus	tsaiana	0.351854	0.185	18.057	0.626	1.588	45.433	28.6102	107.195	0.625	-0.547856	-0.999391	69	705	10	12
198	SE	JA	Carpinus	tschonoskii	-1.02682	0.185	26.79	0.539	1.511	44.19	29.2455	178.441	0.426	0.0735765	-0.996195	20	737	6	15
199	SE	JA	Carpinus	polyneura	0.929493	0.203	35.474	0.641	1.956	45.113	23.0639	185.082	0.477	1.15482	-0.970296	27	743	10	16
200	SE	JA	Carpinus	polyneura	1.03966	0.19	41.179	0.668	1.807	45.532	25.1976	213.806	0.469	1.19851	-0.999848	10	745	7	10
201	SE	JA	Carpinus	tsaiana	-0.612807	0.16	46.769	0.624	1.562	43.801	28.0416	214.291	0.384	1.11071	-0.999848	20	746	9	9
202	SE	JA	Carpinus	tschonoskii	0.632972	0.191	21.109	0.562	1.403	44.009	31.3678	137.25	0.466	-0.502841	-0.798636	41	765	9	12
203	SE	JA	Carpinus	tschonoskii	-0.333631	0.171	21.882	0.613	1.679	44.578	26.5503	180.694	0.435	0.521241	-0.819152	17	778	5	14
204	SE	JA	Carpinus	polyneura	0.676923	0.159	30.665	0.616	1.811	43.93	24.2573	217.277	0.469	1.13763	-0.669131	23	780	3	9.5
205	SE	JA	Carpinus	tschonoskii	0.951763	0.136	3.617	0.508	1.401	44.33	31.6417	164.036	0.539	-0.830268	-0.642788	65	795	8	13
206	SE	JA	Carpinus	pubescens	-0.342823	0.132	4.927	0.551	1.498	44.718	29.8518	153.969	0.54	-0.545315	-0.615661	38	812	10	8.4
207	SE	JA	Carpinus	rupestris	-0.139963	0.156	3.395	0.612	1.474	45.215	30.675	132.101	0.534	-0.695745	-0.766044	36	811	3	6.2
208	SE	JA	Carpinus	rupestris	-0.150578	0.139	3.862	0.584	1.478	44.902	30.3802	146.011	0.514	-0.556614	0.743145	47	809	9	6.4
209	SE	JA	Carpinus	rupestris	-0.481994	0.119	3.202	0.602	1.435	44.776	31.2028	156.577	0.587	-0.653868	-0.809017	18	803	6	5
210	SE	JA	Carpinus	pubescens	-0.625433	0.138	4.896	0.547	1.476	44.754	30.3211	159.479	0.567	-0.658482	0.788011	29	814	10	6
211	SE	JA	Carpinus	pubescens	-0.40613	0.171	4.747	0.605	1.459	45.072	30.8924	132.413	0.505	-0.698161	-0.601815	27	816	9	6.5
212	SE	JA	Carpinus	pubescens	-0.0887622	0.133	4.151	0.629	1.491	44.916	30.1247	154.026	0.512	-0.358289	0.656059	20	815	6	6.3
213	SE	JA	Carpinus	rupestris	0.912148	0.116	3.573	0.734	1.493	43.74	29.2967	165.035	0.541	0.0270887	-0.559193	56	814	9	10.5
214	SE	JA	Carpinus	rupestris	0.019918	0.119	3.306	0.586	1.497	44.715	29.8697	161.268	0.559	-0.459463	0.48481	42	814	10	12.5
215	SE	JA	Carpinus	rupestris	-0.316286	0.129	3.565	0.588	1.503	44.717	29.7518	146.708	0.524	-0.463734	-0.544639	35	823	7	10.5
216	SE	JA	Carpinus	pubescens	0.343565	0.129	4.387	0.55	1.502	44.787	29.8182	158.375	0.539	-0.522564	-0.669131	66	814	9	7.5
217	SE	JA	Carpinus	tschonoskii	-0.960146	0.154	22.013	0.646	1.665	44.519	26.7381	189.986	0.407	0.730059	-0.990268	28	740	2	6.5
218	SE	JA	Carpinus	pubescens	1.29768	0.13	5.847	0.549	1.431	43.345	30.29	185.619	0.458	-0.252147	-0.996195	37	710	9	14
219	SE	JA	Carpinus	polyneura	-0.537011	0.137	45.032	0.775	2.041	44.514	21.8099	204.134	0.425	2.24142	-0.891007	42	670	2	10
220	SE	JA	Carpinus	tsaiana	-0.982867	0.16	28.598	0.796	1.726	45.033	26.091	165.818	0.441	1.0813	-0.956305	39	630	9	9.5
221	SE	JA	Carpinus	polyneura	-0.865965	0.182	40.692	0.702	1.761	44.498	25.2686	183.242	0.435	1.21781	-0.882948	45	640	1	13
222	SE	XB	Carpinus	pubescens	-0.592548	0.148	4.238	0.457	1.36	43.562	32.0309	141.977	0.514	-1.0578	0.587785	27	702	8	7.5
223	SE	XB	Carpinus	pubescens	0.0324754	0.143	4.868	0.521	1.557	43.577	27.9878	154.54	0.528	-0.393963	0.920505	23	719	8	8
224	SE	XB	Carpinus	pubescens	0.305892	0.115	4.045	0.55	1.447	43.876	30.322	153.51	0.486	-0.446317	0.961262	18	734	10	10
225	SE	XB	Carpinus	rupestris	-0.194597	0.162	3.732	0.639	1.3	43.889	33.7608	134.004	0.518	-0.920598	0.529919	39	726	5	7.8
226	SE	XB	Carpinus	pubescens	-0.894445	0.126	4.115	0.496	1.362	43.432	31.8884	156.464	0.507	-0.801907	-0.438371	45	718	10	8.3
227	SE	XB	Carpinus	pubescens	0.380717	0.141	5.087	0.489	1.275	43.406	34.0439	136.198	0.486	-1.12245	-0.0871557	47	708	10	11
228	SE	XB	Carpinus	tsaiana	-0.64472	0.156	28.083	0.421	1.668	43.037	25.8016	181.259	0.431	0.353849	0.207912	8	670	6	11.2
229	SE	XB	Carpinus	polyneura	0.414641	0.203	39.277	0.636	1.852	44.315	23.9282	222.323	0.473	1.26098	0.374607	21	699	4	15
230	SE	XB	Carpinus	polyneura	-0.383341	0.089	23.08	0.605	1.595	43.005	26.9624	339.412	0.462	1.41152	0.275637	15	710	5	12
231	SE	XB	Carpinus	polyneura	-1.51449	0.108	32.374	0.533	1.606	43.797	27.2709	326.57	0.473	1.22906	0.544639	19	716	9	9.5
232	SE	XB	Carpinus	polyneura	-0.961117	0.158	30.142	0.593	1.715	44.302	25.8321	297.846	0.458	1.24887	0.469472	22	737	10	17
233	SE	XB	Carpinus	tschonoskii	-1.06404	0.161	21.633	0.578	1.443	43.083	29.8565	166.979	0.469	-0.0523029	0.656059	28	734	9	7
234	SE	XB	Carpinus	polyneura	0.331007	0.122	26.841	0.585	1.6	43.28	27.05	226.506	0.466	0.793705	0.642788	28	732	8	10
235	SE	XB	Carpinus	polyneura	-0.646143	0.173	33.588	0.604	1.821	44.416	24.391	269.422	0.456	1.36171	0.866025	17	670	9	8.5
236	SE	XB	Carpinus	polyneura	-0.135039	0.141	29.546	0.518	1.605	43.284	26.9682	155.833	0.849	-0.462934	1	15	664	5	9.5
237	SE	XB	Carpinus	tsaiana	0.736345	0.193	21.178	0.515	1.375	43.276	31.4735	163.425	0.434	-0.435802	0.990268	36	660	9	14
238	SE	XB	Carpinus	pubescens	-0.374217	0.146	15.868	0.638	1.654	43.25	26.1487	135.624	0.621	0.0256355	0.970296	33	619	10	14
239	SE	XB	Carpinus	tschonoskii	-0.858716	0.133	31.449	0.616	1.586	42.932	27.0694	229.443	0.454	0.951569	0.939693	38	621	7	12
240	SE	XB	Carpinus	polyneura	1.39269	0.142	38.225	0.665	1.552	43.163	27.8112	279.695	0.502	1.19762	0.970296	35	627	6	9.5
241	SE	XB	Carpinus	tsaiana	-0.457782	0.176	34.6	0.55	1.455	41.404	28.4564	162.849	0.46	0.246635	0.978148	38	629	2	11
242	SE	XB	Carpinus	tschonoskii	-0.0950409	0.167	23.354	0.548	1.451	43.885	30.2447	183.097	0.425	0.00100314	0.99863	31	638	10	13.6
243	SE	XB	Carpinus	pubescens	-0.809909	0.169	15.374	0.512	1.42	41.969	29.5556	161.492	0.473	-0.333409	0.978148	62	648	10	13.5
244	SE	XB	Carpinus	rupestris	1.98251	0.167	6.509	0.496	1.375	43.408	31.5695	127.753	0.507	-0.986216	0.992546	39	652	9	14
245	SE	XB	Carpinus	tschonoskii	2.46409	0.203	24.404	0.609	1.597	45.084	28.2304	117.186	0.481	-0.142149	0.939693	48	657	9	12.5
246	SE	XB	Carpinus	tschonoskii	-1.25098	0.166	20.547	0.527	1.545	43.145	27.9256	183.701	0.435	0.164314	0.992546	36	656	9	10.6
247	SE	XB	Carpinus	pubescens	-0.297382	0.139	6.668	0.456	1.286	43.177	33.5747	196.406	0.462	-0.790116	0.97437	61	660	8	11
248	SE	XB	Carpinus	tschonoskii	1.75401	0.163	29.054	0.713	1.886	43.833	23.2413	189.771	0.407	1.46908	0.996195	48	677	10	12
249	SE	XB	Carpinus	rupestris	-0.43409	0.135	5.218	0.65	1.482	43.487	29.3435	191.136	0.474	0.0530973	0.838671	45	691	10	11
250	SE	XB	Carpinus	pubescens	-0.177635	0.2	18.329	0.529	1.512	45.724	30.2407	135.369	0.491	-0.61069	0.707107	37	690	10	11
251	SE	XB	Carpinus	rupestris	1.82315	0.17	5.09	0.548	1.267	43.815	34.5817	151.263	0.502	-1.10365	0.601815	43	715	9	16.5
252	SE	XB	Carpinus	rupestris	0.579829	0.153	3.778	0.541	1.25	43.451	34.7608	159.746	0.487	-1.03247	0.62932	66	718	5	11
253	SE	XB	Carpinus	pubescens	0.429592	0.117	5.477	0.535	1.506	42.656	28.324	182.871	0.5	-0.114274	0.241922	35	720	6	12
254	SE	XB	Carpinus	pubescens	1.29858	0.125	7.017	0.515	1.363	43.308	31.774	203.391	0.475	-0.409644	0.258819	50	725	10	10.8
255	SE	XB	Carpinus	rupestris	1.03054	0.151	6.178	0.602	1.347	44.836	33.2858	153.11	0.494	-0.754423	0.207912	49	729	10	11.4
256	SE	XB	Carpinus	tschonoskii	1.35075	0.161	21.477	0.513	1.411	44.2	31.3253	163.385	0.444	-0.346931	-0.173648	65	730	9	14.5
257	SE	XB	Carpinus	pubescens	1.29508	0.19	24.725	0.529	1.355	45.107	33.2893	135.964	0.456	-0.715305	0.997564	38	699	10	8.5
258	SE	JY	Carpinus	tschonoskii	-0.786736	0.157	21.685	0.553	1.587	44.854	28.2634	172.194	0.44	0.157924	1	43	690	8	7.5
259	SE	JY	Carpinus	tschonoskii	-0.436033	0.166	34.075	0.785	1.684	44.534	26.4454	183.66	0.419	1.21807	0.390731	17	642	10	7.4
260	SE	JY	Carpinus	tschonoskii	-0.23123	0.134	16.015	0.772	1.771	44.137	24.9221	188.412	0.43	1.16651	0.906308	22	672	2	15
261	SE	JY	Carpinus	tschonoskii	-1.0766	0.141	48.881	0.695	1.544	44.658	28.9236	269.169	0.373	1.53375	0.788011	23	649	10	12.5
262	SE	JY	Carpinus	pubescens	-1.07996	0.148	20.032	0.724	1.826	44.328	24.276	245.49	0.388	1.51872	-0.0697565	30	667	5	14
263	SE	JY	Carpinus	pubescens	-0.439398	0.115	5.87	0.532	1.331	43.293	32.5267	219.439	0.48	-0.376061	-0.848048	59	681	10	13
264	SE	JY	Carpinus	pubescens	-0.655335	0.134	5.035	0.635	1.408	43.774	31.0895	168.677	0.479	-0.29389	-0.984808	23	685	7	11
265	SE	JY	Carpinus	pubescens	2.82968	0.14	5.507	0.635	1.59	43.243	27.1969	161.733	0.485	0.110929	-0.898794	46	683	5	12
266	SE	JY	Carpinus	pubescens	1.94924	0.124	6.114	0.647	1.63	43.648	26.7779	223.547	0.451	0.601673	-0.87462	46	690	4	12.5
267	SE	JY	Carpinus	pubescens	-0.347228	0.131	4.219	0.537	1.398	43.327	30.9921	169.438	0.496	-0.541401	-0.515038	41	693	7	9.5
268	SE	JY	Carpinus	rupestris	0.990858	0.128	6.026	0.616	1.489	43.222	29.0275	161.123	0.491	-0.12016	-0.75471	21	695	1	12
269	SE	JY	Carpinus	pubescens	0.713172	0.118	6.723	0.559	1.477	43.061	29.1544	200.089	0.478	-0.0170025	-0.882948	63	703	9	15
270	SE	JY	Carpinus	pubescens	1.27968	0.13	5.963	0.589	1.361	43.472	31.9412	191.429	0.495	-0.388609	-0.996195	49	710	3	11
271	SE	JY	Carpinus	pubescens	1.37587	0.139	5.916	0.663	1.571	44.25	28.1668	145.535	0.506	-0.0561311	-0.788011	71	707	6	11
272	SE	JY	Carpinus	tschonoskii	-0.168443	0.155	16.685	0.56	1.576	45.739	29.0222	144.835	0.492	-0.239826	0.838671	54	744	10	10.8
273	SE	JY	Carpinus	pubescens	-1.35726	0.146	4.167	0.446	1.325	44.239	33.3879	145.699	0.488	-1.16018	0.857167	41	746	9	11
274	SE	JY	Carpinus	pubescens	-0.540896	0.144	5.015	0.523	1.222	43.02	35.2046	188.18	0.519	-0.995839	0.5	44	749	4	7.9
275	SE	JY	Carpinus	pubescens	-0.860658	0.166	4.938	0.546	1.294	44.921	34.7148	133.1	0.534	-1.27569	0.544639	45	752	5	6
276	SE	JY	Carpinus	pubescens	-0.155885	0.163	4.296	0.468	1.49	45.572	30.5852	153.429	0.517	-0.897463	0.139173	20	756	4	6.5
277	SE	JY	Carpinus	pubescens	-0.943772	0.122	4.246	0.542	1.502	44.827	29.8449	147.944	0.537	-0.567894	0.766044	20	758	6	6.5
278	SE	JY	Carpinus	pubescens	0.0561674	0.192	4.92	0.519	1.329	44.73	33.6569	112.844	0.546	-1.42765	0.0348995	65	760	10	7.8
279	SE	JY	Carpinus	pubescens	-0.0824835	0.151	3.996	0.492	1.365	43.553	31.907	155.789	0.518	-0.922838	0.798636	25	761	7	11
280	SE	JY	Carpinus	pubescens	-0.239451	0.174	16.37	0.493	1.239	46.088	37.1977	139.201	0.469	-1.3202	-0.34202	36	762	7	7.4
281	SE	JY	Carpinus	tschonoskii	-1.42633	0.158	22.671	0.564	1.362	45.421	33.3488	139.001	0.487	-0.628363	-0.0697565	35	741	4	7.8
282	SE	JY	Carpinus	rupestris	-0.0220225	0.133	4.721	0.49	1.279	43.747	34.2041	159.224	0.501	-1.04806	-0.0697565	35	741	4	8.3
283	SE	JY	Carpinus	tschonoskii	1.10051	0.214	23.894	0.574	1.531	45.268	29.5676	126.86	0.478	-0.379567	0.0871557	30	709	9	15
284	SE	JY	Carpinus	pubescens	0.0533219	0.149	4.796	0.615	1.321	42.453	32.137	188.448	0.462	-0.365647	0.615661	33	715	5	9
285	SE	JY	Carpinus	pubescens	-0.650028	0.122	4.121	0.651	1.395	44.227	31.7039	214.078	0.455	-0.0521952	0.642788	34	719	7	7.2
286	SE	JY	Carpinus	rupestris	-0.362111	0.139	5.537	0.583	1.507	42.438	28.1606	180.358	0.469	-0.00023842	0.615661	65	732	8	11.5
287	SE	JY	Carpinus	tschonoskii	0.237346	0.203	23.624	0.604	1.57	45.195	28.7866	142.057	0.47	-0.10094	0.45399	64	728	8	13
288	SE	JY	Carpinus	pubescens	-0.936002	0.138	5.024	0.594	1.373	43.763	31.874	200.159	0.442	-0.268869	0.515038	56	734	9	13.5
289	SE	JY	Carpinus	rupestris	0.0459359	0.158	5.141	0.454	1.255	42.404	33.788	160.908	0.481	-1.09469	0.743145	35	737	7	8.1
290	SE	JY	Carpinus	pubescens	0.990338	0.164	4.163	0.41	1.318	43.862	33.2792	126.535	0.518	-1.43327	-0.5	48	743	8	10
291	SE	JY	Carpinus	pubescens	-0.528339	0.157	4.497	0.541	1.322	45.325	34.2852	141.415	0.502	-1.12562	-0.292372	36	745	7	9.6
292	SE	JY	Carpinus	rupestris	-0.470791	0.152	5.865	0.457	1.289	44.408	34.4515	154.545	0.537	-1.29405	0.0174524	69	744	9	7.2
293	SE	JY	Carpinus	pubescens	0.148993	0.154	4.264	0.495	1.243	44.711	35.9702	142.609	0.53	-1.438	0.656059	24	742	6	8.8
